# Supplementary material for: Hyperspectral Imaging to Study Dynamic Skin Perfusion after Injection of Articaine-4% with and without Epinephrine—Clinical Implications on Local Vasoconstriction
Source: J Clin Med. 2021 Jul 31;10(15):3411. doi: 10.3390/jcm10153411 (PMC8347280; doi:10.3390/jcm10153411)
Supplement: Supplementary file 1 [file jcm-10-03411-s001.zip]

Archive with 1 entries (1 files):
- jcm-1259225-supplementary.pdf
